# Supplementary material for: Olfactory Impairment and Recovery in Zebrafish (Danio rerio) Following Cadmium Exposure
Source: Biology (Basel). 2025 Jan 15;14(1):77. doi: 10.3390/biology14010077 (PMC11761868; doi:10.3390/biology14010077)
Supplement: Supplementary file 1 [file biology-14-00077-s001.zip]

Archive with 1 entries (1 files):
- biology-3392022-supplementary.pdf
